# Supplementary material for: SPIKING A Sense of Belonging: Utilizing a Communication Model to Unlock Your Story With Authenticity
Source: MedEdPORTAL. 2025 Dec 30;21:11567. doi: 10.15766/mep_2374-8265.11567 (PMC12748279; doi:10.15766/mep_2374-8265.11567)
Supplement: Supplementary file 1 — Workshop Presentation.pptxFacilitator Guide.docxHandout.docxPresentation Script.docxEvaluation Form.docx [file mep_2374-8265.11567-s001.zip]

Archive with 6 entries (6 files):
- A. Workshop Presentation.pptx
- B. Facilitator Guide.docx
- C. Handout.docx
- D. Presentation Script.docx
- E. Evaluation Form.docx
- _Educational Summary Report_11567.pdf
